# Supplementary material for: Potential factors that influence usage of complementary and alternative medicine worldwide: a systematic review
Source: BMC Complement Med Ther. 2020 Nov 23;20:363. doi: 10.1186/s12906-020-03157-2 (PMC7686746; doi:10.1186/s12906-020-03157-2)
Supplement: Supplementary file 1 — Additional file 1. Risk of bias. [file 12906_2020_3157_MOESM1_ESM.xlsx]

## Sheet: Table 1
			Quantitative study (n=39)													Qualitative study (n=8)
		Author and country	External Validity						Internal Validity
Year	Region		C1: representation to national population	C2: representation to the target population	C3: random sampling methods	C4: likelihood of nonresponse bias minimal	Response rate > 75%	response rate (%)	C5: data directly collected from participants	C6: stated CAM definition	C7: validated study tool used	C8: consistent data collection methods	C9: appropriate period	C10: appropriate parameters of numberator & denominator	C11: summary of overall risk of study bias	Q1: agreement between the stated philosiphical perspective and research methods	Q2: agreement between the research methods and the research question or objectives	Q3: agreement between the research methods and the methods used to collect data	Q4: agreement between the research methods and the representation and analysis of data	Q5: agreement between the research methods and the interpretation of results	Q6: a statement locating the researcher culturally or theoretically	Q7: the influence of the researcher on the research and vice-versa is addressed	Q8: participants and their voices are adequately represented	Q9: evidence of ethical approval	Q10: conclusions drawn in the research report do appear to flow from the analysis, or interpretation of the data
2018	Middle East	Al Akeel et al. (2018), Saudi Arabia	1	1	1	1	1	76	1	0	0	1	1	1	8
2018	Europe	Kristoffersen et al. (2018), Norway	1	1	1	0	0	47	1	1	1	1	1	1	9
2018	North America	Upchurch et al. (2018), US c	1	1	1	1	1	79.7	1	1	1	1	1	1	10
2018	Europe	Welz et al. (2018), Germany d														1	1	1	1	1	0	0	1	N/A	1
2017	Africa	Belachew et al. (2017), Ethiopia	1	1	1	1	1	100	1	1	0	1	1	1	9
2017	North America	Burke et al. (2017), US	1	1	1	1	1	77.6	1	1	1	1	1	1	10
2017	Asia	Islahudin et al. (2017), Malaysia	1	1	0	1	1	100	1	1	1	1	1	1	9
2017	Asia	Jang et al. (2017), South Korea	1	1	0	0	No report		1	0	1	1	1	1	7
2017	Europe	Kristoffersen et al. (2017), Norway	1	1	1	1	0	65.7	1	1	1	1	1	1	10
2017	North America	Rhee et al. (2017), US	1	1	1	0	No report		1	1	1	1	1	1	9
2016	Europe	Andersson Sundell et al. (2016), Sweden	1	1	1	1	0	51	1	1	1	1	1	1	10
2016	Africa	Aziato et al. (2016), Ghana d														1	1	1	1	1	1	1	1	1	1
2016	North America	Cramer et al. (2016), US	1	1	1	1	1	79.7	1	1	1	1	1	1	10
2016	Middle East	El Khoury et al. (2016), Lebanon	1	1	1	1	1	93	1	1	1	1	1	1	10
2016	North America	Johnson et al. (2016), US a	1	1	1	0	No report		1	1	1	1	1	1	9
2016	North America	Johnson et al. (2016), US b	1	1	1	1	1	87.1	1	1	1	1	1	1	10
2016	Europe	Niemi et al. (2016), Sweden e														1	1	1	1	1	1	1	1	1	1
2016	Europe	Pokladnikova et al. (2016), Czech	1	1	1	1	1	90	1	1	0	1	1	1	9
2016	Asia	Tran et al. (2016), Vietnam	1	1	1	0	No report		1	1	0	1	No report	1	7
2015	Asia	Kumar et al. (2015), Malaysia	1	1	0	1	1	100	1	0	1	1	No report	1	7
2015	Middle East	Mahmoudi et al. (2015), Iran b	1	1	1	1	1	97	1	1	0	1	No report	1	8
2015	Australia	Murthy et al. (2015), Australia a,b	1	1	1	1	1	80.9	1	1	1	1	1	1	10
2015	North America	Upchurch et al. (2015), US	1	1	1	1	0	67.8	1	1	1	1	1	1	10
2014	Middle East	Awad et al. (2014), Kuwait	1	1	1	1	1	90.2	1	1	1	1	1	1	10
2014	Asia	Chiba et al. (2014), Japan	1	1	0	0	No report		1	1	0	1	1	1	7
2014	North America	Fries CJ (2014), Canada a,d														1	1	1	1	1	1	0	1	1	1
2014	Asia	Ganasegeran et al. (2014), Malaysia	1	1	1	1	1	86	1	1	1	1	No report	1	9
2014	Africa	Lawrence et al. (2014), Uganda d														0	1	1	1	1	1	0	0	1	1
2014	North America	Oberg et al. (2014), US a,d														1	1	1	1	1	0	1	1	1	1
2014	Asia	Tangkiatkumjai et al. (2014), Thailand	1	1	0	1	1	90	1	1	1	1	1	1	9
2014	Australia	Thomson et al. (2014), Australia	1	1	1	1	0	40.3	1	1	1	1	1	1	10
2014	North America	Upchurch et al. (2014), US	1	1	1	1	0	67.8	1	1	1	1	1	1	10
2012	Australia	McLaughlin et al. (2012), Australia [31] a,b,d														1	1	1	1	1	0	0	1	1	1
2011	Middle East	Seedhom et al. (2011), Egypt	1	1	1	1	1	100	1	1	1	1	1	1	10
2010	South America	Delgoda et al. (2010), Jamaica [67]	1	1	1	1	1	91.5	1	0	0	1	1	1	8
2009	Asia	Aziz and Tey (2009), Malaysia [7]	1	1	0	0	no report		1	1	1	1	No report	1	7
2009	Middle East	Araz et al. (2009), Turkey [90]	1	1	0	1	1	85	1	1	0	1	No report	1	7
2009	Africa	Bamidele et al. (2009), Nigeria [91]	1	1	1	0	no report		1	1	0	1	No report	1	7
2009	North America	Levine et al. (2009), Canada [29] a	1	1	1	1	0	48	1	1	0	1	No report	1	8
2007	North America	Cheung et al. (2007), US [41] a	1	1	1	1	0	37	1	1	1	1	No report	1	9
2007	Asia	Sawalha (2007), Palestine [72]	1	1	0	1	1	78	1	1	0	1	1	1	8
2006	Europe	Vickers et al. (2006), UK [32] b,d														1	1	1	1	1	0	0	1	N/A	1
2005	North America	Bruno and Ellis (2005), US [42] a	1	1	1	0	no report		1	1	1	1	1	1	9
2005	Asia	Lim et al. (2005), Singapore [71]	1	1	1	0	0	72.2	1	1	1	1	1	1	9
2004	North America	Barnes et al. (2004), US [3]	1	1	1	1	0	74.3	1	1	1	1	1	1	10
2004	Middle East	Shmueli & Shuval (2004), Israel [70]	1	1	0	0	no report		1	1	0	1	1	1	7
2004	Africa	Singh et al. (2004), South Africa [5]	1	1	1	1	1	95	1	1	1	1	1	1	10
		Total	39	39	30	28	20		39	35	27	39	30	39		7	8	8	8	8	4	3	7	6	8
2003	North America	Williamson et al. (2003), Canada [35] a,d	0	0	0	0	no report		1	1	0	1	No report	1	excluded
																percent
				percent	76.9231	71.7949	>75%	51.2821			69.2308		76.9231	Mode	10	31.9149					50	37.5
														Min	7
														Max	10

## Sheet: Table 2
				Quantitative study (n=93)													Qualitative study (n=20)
		Author and country	Population	External Validity						Internal Validity
Year	Region			C1: representation to national population	C2: representation to the target population	C3: random sampling methods	C4: likelihood of non-response bias minimal	Response rate > 75%	response rate (%)	C5: data directly collected from participants	C6: acceptable case definition	C7: validated study tool used	C8: consistent data collection methods	C9: appropriate period	C10: appropriate parameters of numberator & denominator	C11: summary of overall risk of study bias	Q1: agreement between the stated philosiphical perspective and research methods	Q2: agreement between the research methods and the research question or objectives	Q3: agreement between the research methods and the methods used to collect data	Q4: agreement between the research methods and the representation and analysis of data	Q5: agreement between the research methods and the interpretation of results	Q6: a statement locating the researcher culturally or theoretically	Q7: the influence of the researcher on the research and vice-versa is addressed	Q8: participants and their voices are adequately represented	Q9: evidence of ethical approval	Q10: conclusions drawn in the research report do appear to flow from the analysis, or interpretation of the data
2017	Asia	Yonekura et al. (2017), Japan	Allergic rhinitis	1	1	0	1	No report		1	1	0	1	1	1	8
2010	Middle East	Caliskaner et al. (2010), Turkey [73]	Allergy	1	1	1	1	1	79	1	0	0	1	no report	1	7
2017	Australia	McIntyre et al. (2017), Australia	Anxiety	1	1	1	0	0	8.47	1	1	0	1	no report	1	7
2015	Australia	McIntyre et al. (2015), Australia b	Anxiety														1	1	1	1	1	1	1	1	1	1
2018	Asia	Sarvesh et al. (2018), India	Asthma	1	1	0	1	No report		1	1	1	1	no report	1	8
2011	Asia	Alshagga et al. (2011), Malaysia [21]	Asthma	0	1	0	0	No report		1	1	0	1	1	1	6
2013	South America	Strejilevich et al. (2013), Argentina and Colombia [99]	Bipolar disorder	0	1	0	0	No report		1	1	0	1	no report	1	5
2015	Australia	Brijnath et al. (2015), Australia b	Depression														1	1	1	1	1	0	0	1	1	1
2008	Asia	Hsu et al. (2008), Taiwan [100]	Depression	1	1	0	1	1	98	1	1	1	1	1	1	9
2015	Middle East	Osman et al. (2015), Egypt	CKD, HD, KT	1	1	0	1	No report		1	1	1	1	1	1	9
2014	Asia	Tangkiatkumjai et al. (2014), Thailandc	CKD	0	1	0	1	1	88	1	0	1	1	1	1	7
2013	Asia	Tangkiatkumjai et al. (2013), Thailand [89]	CKD	0	1	0	1	1	99	1	1	1	1	1	1	8
2005	North America	Spanner and Duncan (2005), Canada [68]	CKD	0	1	0	0	No report		1	1	0	1	no report	1	5
2018	Middle East	Ozdemir et al. (2018), Turkey	HD	1	1	0	1	0	25.7	1	1	0	1	no report	1	7
2017	South America	Bahall M (2017), Trinidad	HD	1	1	0	1	1	80.5	1	1	0	1	1	1	8
2017	Middle East	Bordbar et al. (2017), Iran	Coagulation disorder	0	1	0	0	0	50.7	1	1	1	1	1	1	7
2018	Middle East	Shorog et al. (2018), Saudi Arabia	CVD	0	1	0	0	No report		1	1	1	1	no report	1	6
2015	South America	Bahall M (2015), Trinidad b	CVD														1	1	1	1	1	1	1	1	1	1
2015	South America	Bahall M (2015), Trinidad and Tobago	CVD	0	1	1	1	No report		1	0	0	1	1	1	7
2014	Australia	Spinks et al. (2014), Australia	CVD & DM	1	1	1	1	1	76	1	1	1	1	1	1	10
2013	Asia	Chu (2013), China [83]	CVD	1	1	0	1	1	91	1	1	0	1	1	1	8
2006	North America	Yeh et al. (2006), US [26]	CVD	1	1	1	1	0	74	1	1	1	1	1	1	10
2003	North America	Wood et al. (2003), Canada [82]	CVD	0	1	1	1	1	88.4	1	1	0	1	1	1	8
2016	Asia	Ching et al. (2016), Malaysia	Dengue fever	1	1	1	1	1	93.9	1	1	1	1	1	1	10
2018	Africa	Amaeze et al. (2018), Nigeria	DM	1	1	1	1	No report		1	0	1	1	1	1	9
2018	North America	Rhee et al. (2018), US	DM	1	1	0	1	0	61.2	1	1	1	1	1	1	9
2018	Middle East	Yildirim et al. (2018), Turkey	DM	0	1	0	1	No report		1	0	0	1	1	1	6
2017	Middle East	Kamel et al. (2017), Saudi Arabia	DM	0	1	1	0	0	71.3	1	0	1	1	1	1	7
2016	Middle East	Al-Eidi et al. (2016), Saudi Arabia	DM	0	1	0	1	No report		1	0	1	1	1	1	7
2016	Middle East	Azizi-Fini et al. (2016), Iran	DM	0	1	1	1	1	87.7	1	0	1	1	1	1	8
2015	Africa	Atwine et al. (2015), Uganda b	DM														1	1	1	1	1	1	1	1	1	1
2013	Asia	Khalil et al. (2013), Egypt [66]	DM	1	1	1	1	No report		1	1	0	1	No report	1	8
2012	Asia	Ali-Shtayeh et al. (2012), Palestine [95]	DM	1	1	1	1	No report		1	0	0	1	1	1	8
2011	Middle East	Wazaify et al. (2011), Jordan [96]	DM	1	1	1	1	No report		1	1	0	1	1	1	9
2009	Asia	Huri et al. (2009), Malaysia [64]	DM	0	1	0	1	1	88	1	1	1	1	1	1	8
2006	Asia	Kumar et al. (2006), India [97]	DM	0	1	1	1	No report		1	0	0	1	1	1	7
2005	Asia	Moolasarn et al. (2005), Thailand [23]	DM	0	1	0	0	No report		1	1	0	1	1	1	6
2004	North America	Tilden et al. (2004), US [105]	End of life	1	1	1	1	0	72	1	1	1	1	1	1	10
2018	Middle East	Koç et al. (2018), Turkey	Emergency room	0	1	0	0	0	47.2	1	1	1	1	1	1	7
2016	Asia	Lail et al. (2016), Pakistan	GI conditions	0	1	0	0	No report		1	0	0	1	1	1	5
2015	North America	Hung et al. (2015), US	GI conditions	0	1	1	1	1	85	1	1	0	1	1	1	8
2014	North America	Dossett et al. (2014), US	GI conditions	1	1	1	1	1	79.7	1	1	1	1	1	1	10
2010	Europe	Lambert et al. (2010), UK [10]	Headache	0	1	0	1	1	95.6	1	1	0	1	1	1	7
2008	Europe	Rossi et al. (2008), Italy [11]	Headache	0	1	1	0	No report		1	0	1	1	1	1	7
2012	North America	Hwang et al. (2012), US [36] b	Hepatitis B														1	1	1	1	1	0	0	1	1	1
2018	Africa	Oche et al. (2018), Nigeria	HIV	0	1	1	1	1	97	1	1	0	1	No report	1	7
2017	South America	Bahall M (2017), Trinidad	HIV	0	1	0	1	1	93	1	1	1	1	1	1	8
2017	Africa	Haile et al. (2017), Ethiopia	HIV	0	1	1	1	1	90.9	1	1	1	1	1	1	9
2016	Asia	Syed et al. (2016), Malaysia b	HIV														1	1	1	1	1	0	1	1	1	1
2012	Africa	Awodele et al. (2012), Nigeria [92]	HIV	0	1	0	0	No report		1	0	1	1	1	1	6
2010	Asia	Hasan et al., (2010), Malaysia [93]	HIV/AIDS	0	1	1	1	1	82.5	1	0	0	1	no report	1	6
2009	Asia	Chen et al. (2009), China [33] b	HIV														1	1	1	1	1	1	1	1	0	1
2008	North America	Milan et al. (2008), US [94]	HIV/at risk HIV	0	1	0	1	1	94	1	1	0	1	1	1	7
2017	Africa	Lulebo et al. (2017), Congo	HTN	1	1	0	0	No report		1	1	1	1	1	1	8
2014	Africa	Kretchy et al. (2014), Ghana	HTN	1	1	1	0	No report		1	0	0	1	1	1	7
2014	Asia	Lee et al. (2014), Malaysia b	HTN														1	1	1	1	1	0	0	1	1	1
2013	Asia	Ali-Shtayeh et al. (2013), Palestine [98]	HTN	1	1	1	1	No report		1	0	0	1	1	1	8
2009	Africa	Olisa & Oyelola (2009), Nigeria [63]	HTN	0	1	1	1	1	96	1	1	0	1	1	1	8
2018	South America	Fernandez et al. (2018), Chile	IBD	0	1	0	0	No report		1	0	1	1	1	1	6
2017	Europe	Portela et al. (2017), Portugal	IBD	1	1	0	0	0	59	1	1	0	1	1	1	7
2016	North America	Nguyen et al. (2016), Canada	IBD	0	1	0	0	No report		1	1	0	1	1	1	6
2016	Europe	Oxelmark et al. (2016), Sweden	IBD	1	1	1	1	1	76	1	1	1	1	1	1	10
2015	Europe	Soundy et al. (2015), UK b	IBD														1	1	1	1	1	0	1	1	1	1
2012	North America	Weizman et al. (2012), Canada [9]	IBD	0	1	0	1	1	85	1	1	1	1	1	1	8
2007	Europe	D’Inca et al. (2007), Italy [24]	IBD	0	1	0	1	1	96.7	1	1	1	1	no report	1	7
2018	Middle East	Dehghan et al. (2018), Iran	Infertility	0	1	0	0	No report		1	0	1	1	1	1	6
2014	North America	Read et al. (2014), Canada b	Infertility														1	1	1	1	1	0	0	1	1	1
2012	Europe	Jong et al. (2012), Netherlands [55]	Joint disease	1	1	0	0	No report		1	0	0	1	1	1	6	1	1	1	1	1	0	0	0	0	1
2014	Australia	Basedow et al. (2014), Australia	OA	1	1	0	1	1	78	1	0	1	1	No report	1	7
2007	Asia	Zaman et al. (2007), India [62]	RA	0	1	0	0	No report		1	1	0	1	1	1	6
2017	Asia	Tsang et al. (2017), Hong Kong	Low back pain	0	1	0	1	1	76	1	1	0	1	1	1	7
2015	North America	Eaves et al. (2015), US b	Low back pain														1	1	1	1	1	0	0	1	1	1
2011	Middle East	Peleg et al. (2011), Israel [56]	Pain	0	1	0	1	1	81.1	1	1	0	1	no report	1	6
2010	North America	Kanodia et al. (2010), US [27]	Back pain	1	1	1	1	0	74	1	1	1	1	1	1	10
2015	Africa	O'Neill et al. (2015), Gambia b	Malaria														1	1	1	1	1	0	0	1	1	1
2014	Asia	Luo et al. (2014), China	Migraine	1	1	0	0	0	31	1	1	1	1	1	1	8
2016	Europe	Loraschi et al. (2016), Italy	MS	1	1	0	1	No report		1	0	0	1	1	1	7
2016	Europe	Skovgaard L. (2016), Denmark c	MS	1	1	1	1	0	55	1	1	1	1	1	1	10	1	1	1	1	1	0	1	0	1	1
2003	North America	Nayak et al. (2003), US [61]	MS	1	1	0	1	0	27.1	1	1	0	1	1	1	8
2013	North America	Purohit et al. (2013), US [65]	Neuropsychiatric symptoms	1	1	1	1	0	67.8	1	1	1	1	1	1	10
2011	Asia	Leung et al. (2011), Hong Kong [85]	Neurosurgical patients	0	1	0	1	1	90	1	0	0	1	1	1	6
2016	Asia	Pandit et al. (2016), India	Parkinson’s disease	0	1	0	0	No report		1	1	0	1	1	1	6
2014	Asia	Liang et al. (2014), China b	PID														1	1	1	1	1	1	0	1	1	1
2004	North America	Brunelli and Gorson (2004), US [59]	Peripheral neuropathy	0	1	0	0	No report		1	1	1	1	1	1	7
2014	Europe	Girardi et al. (2014), Italy	Postmenopause	0	1	0	0	No report		1	1	0	1	1	1	6
2014	Europe	Schmacke et al. (2014), Germany b	Chronic diseases														1	1	1	1	1	1	0	1	1	1
2013	Middle East	Wazaify et al. (2013), Jordan [101]	Chronic diseases	0	1	1	1	1	91.3	1	0	0	1	1	1	7
2017	Africa	Ayele et al. (2017), Ethiopia a	NCDs	0	1	1	1	1	87.8	1	1	1	1	1	1	9
2016	Africa	Aboyade et al. (2016), South Africa	NCDs	0	1	0	0	No report		1	1	1	1	1	1	7
2014	Australia	Arentz et al. (2014), Australia	PCOS	1	1	0	1	1	91.1	1	1	0	1	1	1	8
2016	Asia	Zhou et al. (2016), China	Respiratory diseases	1	1	0	1	1	84	1	1	1	1	1	1	9
2016	Asia	Siu JY. (2016), Hong Kong b	SARS														1	1	1	1	1	1	1	1	0	1
2015	Middle East	Al Ghamdi et al. (2015), Saudi Arabia	Skin disorders	1	1	0	1	1	76.6	1	0	0	1	No report	1	6
2011	Asia	See et al. (2011), Singapore [57]	Skin disorders	0	1	0	1	1	85	1	1	1	1	1	1	8
2018	Middle East	Bordbar et al. (2018), Iran	Thalassemia	0	1	0	1	1	88.5	1	0	1	1	1	1	7
2014	Asia	Chiba et al. (2014), Japan	Inpatients or outpatients	repeat study
2013	Middle East	Soner et al. (2013), Turkey [102]	Inpatients or outpatients	0	1	0	1	No report		1	1	0	1	1	1	7
2017	Europe	Leach et al. (2017), Germany	Inpatients	0	1	0	1	1	88.7	1	1	1	1	1	1	8
2011	Australia	Braun and Cohen (2011), Australia [103]	Inpatients	0	1	0	1	1	78	1	1	1	1	1	1	8
2011	Australia	Shorofi (2011), Australia [25]	Inpatients	0	1	0	0	0	73.5	1	1	1	1	1	1	7
2018	Middle East	Behnood-Rod et al (2018), Iran	Outpatients	1	1	0	0	No report		1	1	0	1	0	1	6
2017	Africa	Agyei-Baffour et al. (2017), Ghana	Outpatients	1	1	1	0	No report		1	0	0	1	1	1	7
2017	Africa	Bayuo J (2017), Ghana a,b	Outpatients														1	1	1	1	1	0	0	1	1	1
2017	Middle East	Ghaedi et al. (2017), Iran	Outpatients	0	1	0	0	No report		1	0	0	1	1	1	5
2016	Middle East	Anbari et al. (2016), Iran	Outpatients	0	1	1	0	No report		1	0	1	1	1	1	7
2015	Asia	Roy et al. (2015), India	Outpatients	0	1	0	0	No report		1	1	1	1	No report	1	6
2009	Asia	Hasan et al. (2009), Malaysia [60]	Outpatients	0	1	0	0	No report		1	1	0	1	No report	1	5
2009	Europe	Little (2009), UK [34] b	Outpatients														1	1	1	1	1	0	1	1	1	1
2008	North America	Trangmar and Diaz (2008), US [69]	Outpatients	0	1	0	0	No report		1	0	1	1	1	1	6
2004	North America	Kuo et al. (2004), US [104]	Outpatients	0	1	0	0	No report		1	1	1	1	1	1	7
2014	Europe	Lert et al. (2014), France	Primary care	1	1	1	1	No report		1	0	1	1	1	1	9
2018	South America	Faqueti et al. (2018), Brazil b,d	Primary care														1	1	1	1	1	0	0	1	0	1
			Total	38	93	33	59	36		93	63	48	93	76	93	Total	20	20	20	20	20	7	9	18	16	20
			Percent	40.8602	100	35.4839	63.4409	38.7097		100	67.7419	51.6129	100	81.7204	100		Percent					35	45
								> 75%	41.6233						Mode	7	31.1828
															Min	5
															Max	10

## Sheet: Table 3
				Quantitative study (n=53)													Qualitative study (n=17)
		Author and country	Condition	External Validity						Internal Validity
Year	Region			C1: representation to national population	C2: representation to the target population	C3: random sampling methods	C4: likelihood of non-response bias minimal	Response rate > 75%	response rate (%)	C5: data directly collected from participants	C6: acceptable case definition	C7: validated study tool used	C8: consistent data collection methods	C9: appropriate period	C10: appropriate parameters of numberator & denominator	C11: summary of overall risk of study bias	Q1: agreement between the stated philosiphical perspective and research methods	Q2: agreement between the research methods and the research question or objectives	Q3: agreement between the research methods and the methods used to collect data	Q4: agreement between the research methods and the representation and analysis of data	Q5: agreement between the research methods and the interpretation of results	Q6: a statement locating the researcher culturally or theoretically	Q7: the influence of the researcher on the research and vice-versa is addressed	Q8: participants and their voices are adequately represented	Q9: evidence of ethical approval	Q10: conclusions drawn in the research report do appear to flow from the analysis, or interpretation of the data
2017	Europe	Holmes et al. (2017), UK b	Breast CA														1	1	1	1	1	0	0	1	1	1
2017	Middle East	Samuels et al. (2017), Israel	Breast CA	0	1	0	0	No report		1	1	0	1	1	1	6
2016	Europe	MacArtney et al. (2016), UK a	Breast CA														1	1	1	1	1	1	1	1	1	1
2015	Middle East	Naja et al. (2015), Lebanon	Breast CA	0	1	1	1	1	94.7	1	1	1	1	1	1	9
2014	Europe	Huebner et al. (2014), Germany	Breast CA	1	1	0	0	No report		1	0	1	1	1	1	7
2013	Europe	Fox et al. (2013), Ireland [40] b	Breast CA	0	1	0	1	1	98	1	1	1	1	No report	1	7	1	1	1	1	1	0	1	1	1	1
2012	Asia	Kang et al. (2012), Korea [58]	Breast CA	0	1	0	0	0	60	1	1	1	1	1	1	7
2010	Asia	Wong et al. (2010), Hong Kong [54]	Breast CA	0	1	0	1	1	82	1	1	0	1	1	1	7
2008	Australia	Kremser et al. (2008), Australia [47]	Breast CA	1	1	0	0	0	39	1	0	0	1	1	1	6
2006	North America	Lengacher et al. (2006), US [46]	Breast CA	0	1	0	1	1	86	1	1	1	1	No report	1	7
2012	Europe	Nikolic et al. (2012), Serbia [106]	Gastrointestinal CA	0	1	0	1	1	94	1	1	0	1	1	1	7
2005	Europe	Molassiotis et al. (2005), EU [74]	Haematological CA	1	1	1	0	No report		1	0	1	1	No report	1	7
2014	North America	Hendershot et al. (2014), US b	Head & neck CA	0	1	0	1	1	79	1	0	0	1	1	1	6	1	1	1	1	1	0	0	1	1	1
2006	Europe	Molassiotis et al. (2006), EU [75]	Head & neck CA	1	1	1	0	No report		1	0	1	1	No report	1	7
2018	Asia	Kim et al. (2018), South Korea	Lymphoma	1	1	0	0	0	51	1	1	0	1	1	1	7
2011	Europe	Lovgren et al. (2011), Sweden [52]	Lung CA	1	1	0	0	No report		1	0	1	1	1	1	7
2015	Europe	Mani et al. (2015), Germany	Urologic CA	0	1	0	0	0	49	1	1	0	1	1	1	6
2018	Europe	Bauer et al. (2018), Germany	CA	1	1	0	0	0	19.6	1	1	1	1	1	1	8
2018	Europe	Bozza et al. (2018), Italy	CA	0	1	0	0	No report		1	0	1	1	1	1	6
2018	Asia	Kuo et al. (2018), Taiwan	CA	0	1	0	0	No report		1	1	0	1	1	1	6
2018	North America	Scarton et al. (2018), US b	CA	1	1	0	0	0	13.7	1	1	0	1	1	1	7	1	1	1	1	1	0	0	1	1	1
2018	Asia	Sun et al. (2018), China	CA	1	1	0	0	No report		1	0	1	1	1	1	7
2017	Middle East	Arslan, et al. (2017), Turkey	CA	0	1	0	0	No report		1	0	0	1	1	1	5
2017	Europe	Hierl et al. (2017), Germany	CA	0	1	0	0	0	72	1	1	0	1	1	1	6
2017	Europe	Lettner et al. (2017), Germany	CA	0	1	0	0	0	52	1	1	0	1	1	1	6
2017	Europe	Loquai et al. (2017), Germany	Melanoma	0	1	0	0	No report		1	0	1	1	1	1	6
2016	Europe	de Valois et al. (2016), UK a	CA														1	1	1	1	1	1	1	1	1	1
2016	Asia	Farooqui et al. (2016), Malaysia	CA	0	1	0	0	No report		1	1	1	1	No report	1	6
2016	Australia	Hunter et al. (2016), Australia	CA	0	1	0	1	1	88	1	1	1	1	1	1	8
2016	Asia	Jaradat et al. (2016), Palestine	CA	1	1	0	1	1	89.6	1	0	0	1	1	1	7
2016	Europe	Kessel et al. (2016), Germany	CA	0	1	0	0	0	45	1	1	0	1	1	1	6
2016	North America and Europe	Mulkins et al. (2016), Canada and Norway b	CA														1	1	1	1	1	0	0	1	1	1
2016	Asia	Poonthananiwatkul et al. (2016), Thailand a	CA														1	1	1	1	1	1	1	1	1	1
2016	Europe	Salamonsen A. (2016), Norway a	CA or MS														1	1	1	1	1	0	0	1	1	1
2016	Europe	Wortmann et al. (2016), Germany	CA	0	1	0	0	No report		1	0	1	1	1	1	6
2015	Asia	Chen et al. (2015), China	CA	1	1	1	0	No report		1	0	1	1	No report	1	7
2015	Europe	Ebel et al. (2015), Germany	CA	0	1	0	0	0	62.5	1	0	1	1	No report	1	5
2015	Asia	Gan et al. (2015), Malaysia	CA	0	1	0	1	1	98	1	1	1	1	1	1	8
2015	North America	Kabel A. (2015), US a,c	CA														1	1	1	1	1	0	0	1	1	1
2015	North America	King et al. (2015), Canada	CA	0	1	0	0	0	60	1	1	1	1	No report	1	6
2015	North America	McCall et al. (2015), Canada	CA														1	1	1	1	1	0	1	1	1	1
2015	Asia	Nagashekhara et al. (2015), Malaysia	CA & MS	0	1	0	0	No report		1	0	0	1	1	1	5
2015	Europe	Salamonsen A. (2015), Norway a	CA														1	1	1	1	1	0	0	1	1	1
2015	Australia	Sullivan et al. (2015), Australia	CA	0	1	0	0	No report		1	1	1	1	1	1	7
2015	Middle East	Ustundag et al. (2015), Turkey	CA	0	1	0	1	1	75.4	1	0	1	1	1	1	7
2014	Europe	Berat et al. (2014), Serbia	CA	0	1	0	0	No report		1	1	0	1	1	1	6
2014	Europe	Huebner et al. (2014), Germany	CA	1	1	0	1	1	86.7	1	0	1	1	1	1	8
2014	Europe	Huebner et al. (2014), Germany (not online)	CA	0	1	0	1	1	96	1	0	1	1	1	1	7
2014	Middle East	Sait et al. (2014), Saudi Arabia	CA	0	1	1	0	0	64	1	0	0	1	1	1	6
2014	Australia	Wilkinson et al. (2014), Australia	CA	0	1	0	1	1	89	1	1	1	1	1	1	8
2013	Asia	Al-Naggar et al. (2013), Malaysia [48]	CA	0	1	0	0	No report		1	1	0	1	1	1	6
2013	Europe	Robert et al. (2013), England [45]	CA	0	1	0	0	No report		1	1	1	1	1	1	7
2012	Asia	Farooqui et al. (2012), Malaysia [38] a	CA														1	1	1	1	1	0	0	1	1	1
2012	Australia	Gillett et al. (2012), Australia [51]	CA	0	1	0	0	0	73	1	1	1	1	1	1	7
2012	Asia	Puataweepong et al. (2012), Thailand [43]	CA	0	1	0	0	No report		1	1	1	1	1	1	7
2011	North America and Europe	Helpman et al. (2011), Canada and UK [49]	Ovarian CA	0	1	0	0	No report		1	1	0	1	1	1	6
2011	Europe	Hok et al. (2011), Sweden [37] a	CA														1	1	1	1	1	0	0	1	1	1
2011	North America	Sewitch et al. (2011), Canada [50]	CA	0	1	0	1	1	97	1	1	1	1	1	1	8
2011	Middle East	Akyol & Oz (2011), Turkey [53]	CA	0	1	0	1	1	78	1	1	1	1	1	1	8
2010	Asia	Broom et al. (2010), Sri LanKan [28]	CA	0	1	0	1	1	99	1	1	0	1	1	1	7
2008	Middle East	Er et al. (2008), Turkey [107]	CA	0	1	0	0	No report		1	1	0	1	No report	1	5
2006	Europe	Molassiotis et al. (2006), EU [76]	Lung CA	1	1	1	0	No report		1	0	1	1	No report	1	7
2006	Asia	Xu et al. (2006), China [39] a	CA														1	1	1	1	1	0	0	1	1	1
2005	Europe	Molassiotis et al. (2005), EU [44]	CA	1	1	1	0	No report		1	1	1	1	No report	1	8
2003	North America	Boon et al. (2003), UK and Canada	Prostate CA														1	1	1	1	1	0	1	1	1	1
2005	North America	Singh et al. (2005), US	Prostate CA														1	1	1	1	1	0	0	1	1	1
2018	Australia	Egger et al. (2018), Australia	Prostate CA	1	1	0	1	0	61	1	1	1	1	1	1	9
			Total	15	53	7	17	16		53	33	32	53	42	53	Total	17	17	17	17	17	3	6	17	17	17
			Percent	28.3019	100	13.2075	32.0755	30.1887		100	62.2642	60.3774	100	79.2453	Mode	7	Percent					17.6471	35.2941
															Min	5
															Max	9

## Sheet: table 4
				Quantitative study													Qualitative study
		Author and country	Population	External validity						Internal validity
	Populations			C1: representation to national population	C2: representation to the target population	C3: random sampling methods	C4: likelihood of non-response bias minimal	Response rate > 75%	response rate (%)	C5: data directly collected from participants	C6: acceptable case definition	C7: validated study tool used	C8: consistent data collection methods	C9: appropriate period	C10: appropriate parameters of numberator & denominator	C11: summary of overall risk of study bias	Q1: agreement between the stated philosiphical perspective and research methods	Q2: agreement between the research methods and the research question or objectives	Q3: agreement between the research methods and the methods used to collect data	Q4: agreement between the research methods and the representation and analysis of data	Q5: agreement between the research methods and the interpretation of results	Q6: a statement locating the researcher culturally or theoretically	Q7: the influence of the researcher on the research and vice-versa is addressed	Q8: participants and their voices are adequately represented	Q9: evidence of ethical approval	Q10: conclusions drawn in the research report do appear to flow from the analysis, or interpretation of the data
	Western populations	Jones et al. (2018), US	CA	0	1	0	1	1	97.6	1	1	0	1	No report	1	6
1	Asia populations	Sun et al. (2018), China	CA
2	Western populations	Lettner et al. (2017), Germany	CA
3	Asia populations	Jaradat et al. (2016), Palestine	CA
4	Western populations	Kessel et al. (2016), Germany	CA
5	Asia populations	Chen et al. (2015), China	CA
6	Western populations	Mani et al. (2015), Germany	Urologic CA
7	Asia populations	Nagashekhara et al. (2015), Malaysia	CA
8		Naja et al. (2015), Lebanon	Breast CA
9	Western populations	Sullivan et al. (2015), Australia	CA
10	Western populations	Fox et al. (2013), Ireland [40]	Breast CA
11	Asia populations	Farooqui et al. (2012), Malaysia [38]	CA
12	Asia populations	Broom et al. (2010), Sri Lankan [28]	CA
13	Western populations	Molassiotis et al. (2006), EU [75]	Head & neck CA
14	Western populations	Molassiotis et al. (2006), EU [76]	Lung CA
15	Western populations	Molassiotis et al. (2005), EU [44]	CA
16	Asia populations	Tangkiatkumjai et al. (2014), Thailand b	CKD
17	Asia populations	Jang et al. (2017), South Korea	General population
	Asia populations	Yeong et al. (2017), Malaysia	General population	1	1	0	0	No report		1	0	1	1	1	1	7
18	Western populations	Burke et al. (2015), US	General population
19	Asia populations	Mahmoudi et al. (2015), Iran	Female population
20		Lawrence et al. (2014), Uganda a	General population
21	Western populations	Upchurch et al. (2014), US	General population
22	Asia populations	Lail et al. (2016), Pakistan	GI conditions
23	Asia populations	Lee et al. (2014), Malaysia a	Hypertension
24	Asia populations	Chu (2013), China [83]	CVD
25	Asia populations	Leung et al. (2011), Hong Kong [85]	Neurosurgical patients
	Western populations	Richmond et al. (2010), US [20]	hepatitis C	0	1	0	1	1	97	1	1	1	1	1	1	8
26	Western populations	Portela et al. (2017), Portugal	IBD
	Western populations	Leong et al. (2009), Australia [86]	MS	1	1	0	0	0	34.8	1	1	1	1	No report	1	7
27	Western populations	Rossi et al. (2008), Italy [11]	headache
28	Western populations	Cheung et al. (2007), US [41]	Elderly people
	Asia populations	Saw et al. (2006), Malaysia [84]	Inpatients	0	1	0	0	No report		1	1	0	1	1	1	6
29	Asia populations	Nayak et al. (2003), US [61]	MS
30	Western populations	Wood et al. (2003), Canada [82]	CVD
31	North American	Boon et al. (2003), Canada	CA
32	North American	Singh et al. (2005), US	CA
33	Africa	Aziato et al. (2016), Ghana a	General population
			Total	2	5	0	2	2		5	4	3	5	3	5
